# Supplementary material for: Polymorphisms in Plasmodium vivax Circumsporozoite Protein (CSP) Influence Parasite Burden and Cytokine Balance in a Pre-Amazon Endemic Area from Brazil
Source: PLoS Negl Trop Dis. 2016 Mar 4;10(3):e0004479. doi: 10.1371/journal.pntd.0004479 (PMC4778932; doi:10.1371/journal.pntd.0004479)
Supplement: S1 Dataset — Complete and individual data about the cytokine concentrations, parasite load and characterization of CSP variants. (XLSX) [file pntd.0004479.s004.xlsx]

## Sheet: Plan1
ID	Age	Gender	Treatment	IL2-plasm	IL2-supern	IL4-plasm	IL4-supern	IL6-plasm	IL6-supern	IL10-plasm	IL10-supern	TNF-plasm	TNF-supern	IFN-plasm	IFN-supern	TGF-plasm	Parasite load	CSP variant
1	24	M	no	0	1.88	0	0	1.75	19842.2	16.13	79.58	0	1610.83	0	311.77	18140.4	2872	VK210
2	28	F	yes	0	0.01	0	0	0	21.42	1.28	0.39	0	0	0	0.06	27996.6	0
3	19	M	yes	0	0.02	1.93	0	2203.01	17.72	3741.45	0.4	5.27	0	0	0	8477.1	2477	VK210
4	36	M	no	0	0.07	0	0.5	143.37	31.05	479.87	128.45	0	1.91	9.73	47.51	5072.4	13723	VK210
5	25	F	yes	100	11.81	0	0	0	1054.28	0	20.77	0	29.09	0	10.19	0	0
6	21	M	yes	0	13.64	0	0	0	73.76	0.08	1.43	0	0.54	0	0	22765.5	49	VK247
7	36	M	no	0	0.35	0	0	808.54	25.98	259.15	2.64	0	0.1	0	0.31	33673.8	23333	VK 210
8	34	F	no	0	2.69	0	0.01	0.08	88.94	0.54	2.41	0	10.02	0	0.2	13264.5	2	VK210 + VK247
9	39	M	no	0	0.82	0	0	20.86	90.73	40	17.8	0	2.16	0	0.4	11974.8	5526	VK 247
10	39	M	yes	0	0	0	0	25.23	15.16	0	0	0	0.53	0	0	55793.4	50	VK210
11	44	M	no	0	0	0	0	6.76	417.59	149.81	0	0	11.74	5.73	0.05	65187.3	148	VK 210
12	8	F	no	0	0	0	0	0	67.58	6.78	0.01	0	14.79	0	0	45243.6	461	VK 210
13	28	M	no	0	0.09	0	0	5.67	55.01	121.17	0	0	1.31	0.89	0	28395	1612	VK210 + VK247
14	17	M	no	0	2.42	0	0	0	380.96	14.64	1.03	0	7.31	0	0.74	19403.1	251	VK210 + VK247
15	58	M	no	0	0	0	0	0.85	27.31	38.39	0	0	0	101.79	0.01	33009.9	46	VK210
16	53	F	no	0	1.36	0	0	16.71	8904	60.41	32.25	1.52	87.26	1.91	4.79	35254.5	1732	VK247
17	41	M	no	0	0	0	0	27.99	694.63	148.39	0.08	0	20.64	0	0	19726.2	1536	VK 210+ VK 247
18	24	M	no	0	3.05	0	0.01	0	4431.37	4.02	4.42	0	1384.53	0	1.95	29202.3	1002	VK210
19	19	M	no	0	0.01	0	0	1.32	328.95	11.82	0.26	0	18.35	0	0.13	16773.9	84	VK 210
20	16	M	no	0	0.24	0	0.16	3.31	976.31	42.15	0.39	0	110.43	4.35	0.18	31708.2	164	VK210
21	59	F	no	0	1.55	0	0	0	1318.9	3.97	1.75	0	132.71	0	0	12741	25	VK210 + VK247
22	22	M	no	0	0.01	0	0	81.86	276.28	3395.82	0	0	1.95	5.82	0	40038.9	962	VK 210
23	38	F	no	0	0	0	0	0.08	0	0.23	0	0	0	0	0	22068.9	4	VK210 + VK247
24	44	M	yes	0	0	0	0	0	78.82	0	0	0	2.12	0	0	30439.2	4	VK210 + VK247
25	45	M	yes	0	0.17	0	0	2.33	30.86	0	0	0	0.35	0	0	13798.2	4	VK210 + VK247
26	32	M	yes	0	1.36	0	0	0	615.34	0	0.54	0	73.68	0	0	27210	4	VK210 + VK247
27	39	M	no	0	0	0	0	0.19	45.7	7.05	0	0	0	0	0	55793.4	11	VK210
28	3	F	no	0.08	0.05	0	0	0	221.41	0.74	0.09	0.03	63.28	0	0.03		4	VK210
29	38	M	no	0	0	0	0	11.73	59.91	33.05	0	0	7.53	0	0	19083.3	2268	VK247
30	32	M	no	0	0.39	0.13	0	0.01	194.42	2.27	0.26	0.03	40.84	0.11	0	13530.3	307	VK210
31	24	M	no	0	0	0	0	0	7.29	2.34	0	0	0.25	0	0.28	22765.5	837	VK 210
32	51	M	no	0	0	0	0	143.91	2.36	122.35	0	0	0.13	0	0.06	24561.3	7465	VK247
33	41	M	no	0	0	0	0	16.06	921.93	203.52	0.08	0	13.99	0	0	0	977	VK247
